# Supplementary material for: Metabolomic Characterization of a cf. Neolyngbya Cyanobacterium from the South China Sea Reveals Wenchangamide A, a Lipopeptide with In Vitro Apoptotic Potential in Colon Cancer Cells
Source: Mar Drugs. 2021 Jul 16;19(7):397. doi: 10.3390/md19070397 (PMC8307421; doi:10.3390/md19070397)
Supplement: Supplementary file 1 [file marinedrugs-19-00397-s001.zip]

Archive with 1 entries (1 files):
- marinedrugs-1227033-supplementary.pdf
